# Supplementary material for: Genomic variations define divergence of water/wildlife-associated Campylobacter jejuni niche specialists from common clonal complexes
Source: Environ Microbiol. 2011 Mar 21;13(6):1549–60. doi: 10.1111/j.1462-2920.2011.02461.x (PMC3569610; doi:10.1111/j.1462-2920.2011.02461.x)
Supplement: Table S2 — Regions of divergence associated with the WW/ST-3704 isolates according to CGH. [file emi0013-1549-sd5.xls]

## Sheet: Supp1
				CMLP1	CJIE2	CJIE3	CJIE4	pTet	pVir	1321-1325†	HVR13/PR6	PH01 [CJ0077c-0079c]	PH02 [CJ0201c-0202c]	PH03 [CJE0202-0212]	PH05 [CJJ81176_0523-0530]	PH06 [CJ0548-0549]	PH07 [CJ0553-0554]	PH09 [CJ0570-0571]	PH13 [CJ1198-1203c]	PH15 [SSH-04]
Strain	ST	CC	Source
670	21	21	Bird	■	□	□	□	■	□	■	■	■	■	■	■	■	■	■	■	■
1671	21	21	Bird	■	□	□	■	□	□	■	■	■	■	■	■	■	■	■	■	■
2236	21	21	Bird	□	□	□	□	□	□	■	■	■	■	■	■	■	■	■	■	■
1768	53	21	Bird	□	□	□	□	□	□	■	■	■	■	■	◪	■	□	■	■	■
504	21	21	Cattle	□	□	□	■	□	□	■	■	■	■	■	■	■	■	■	■	■
564	21	21	Cattle	■	□	□	■	□	□	■	■	■	■	■	■	■	■	■	■	■
870	21	21	Cattle	□	□	□	■	■	□	■	■	■	■	■	■	■	■	■	■	■
1107	21	21	Cattle	□	□	□	■	□	□	■	■	■	■	■	■	■	◪	■	■	■
2493	21	21	Cattle	■	□	□	■	□	□	■	■	■	■	■	■	■	■	■	■	■
597	262	21	Cattle	□	□	□	□	◪	□	■	◪	■	■	■	■	■	□	■	■	■
1208	806	21	Cattle	□	□	□	■	□	□	■	◪	■	■	■	■	■	■	■	■	■
12692	21	21	Chicken	□	□	□	■	□	□	■	■	■	■	■	■	■	■	■	■	■
12801	53	21	Chicken	□	◪	□	□	□	□	■	■	■	■	■	■	■	■	■	■	■
12739	861	21	Chicken	◪	□	□	■	□	□	■	■	■	■	■	■	■	■	■	■	■
12609	2121	21	Chicken	■	□	□	□	□	□	■	◪	■	■	■	■	■	■	■	■	■
671	21	21	Duck	■	□	□	□	■	□	■	■	■	■	■	■	■	■	■	■	■
11255	21	21	Human	◪	□	□	□	□	□	■	■	■	■	■	■	■	■	■	■	■
11569	21	21	Human	□	□	□	□	□	□	■	■	■	■	■	■	■	■	■	■	■
11602	21	21	Human	□	□	□	■	□	□	■	■	■	■	■	■	■	■	■	■	■
11272	50	21	Human	◪	□	□	◪	□	□	■	■	◪	■	■	■	◪	□	■	■	■
11258	53	21	Human	□	□	□	■	□	□	■	■	■	■	■	■	■	□	■	■	■
587	21	21	Rabbit	□	◪	□	□	□	□	■	■	■	■	■	■	■	■	■	■	■
1777	53	21	Rabbit	□	□	□	□	□	□	■	■	■	■	■	■	■	■	■	■	■
690	522	21	Rabbit	□	□	□	□	□	□	■	■	■	■	■	■	■	■	■	■	■
1271	21	21	Sheep	□	□	□	□	□	□	■	■	■	■	■	■	■	■	■	■	■
2057	21	21	Sheep	■	□	□	□	□	□	■	■	■	■	■	■	■	■	■	■	■
2463	21	21	Sheep	■	□	□	■	□	□	■	■	■	■	■	■	■	■	■	■	■
2629	21	21	Water	□	□	□	◪	□	□	■	■	■	■	■	■	■	◪	■	■	■
2474	42	42	Bird	■	□	□	□	□	□	□	◪	■	■	■	■	■	■	■	■	■
2475	42	42	Bird	■	□	◪	□	□	□	□	◪	■	■	■	■	◪	■	■	■	■
490	42	42	Cattle	□	□	□	□	□	□	□	◪	■	■	■	■	■	■	■	■	■
1262	42	42	Cattle	■	□	□	□	□	□	□	■	■	■	■	■	■	■	■	■	■
1967	42	42	Cattle	□	□	□	□	□	□	□	◪	■	■	■	■	■	■	■	■	■
11359	42	42	Human	□	□	□	□	□	□	□	◪	■	■	■	■	■	■	■	■	■
11421	42	42	Human	■	□	□	□	□	□	□	◪	■	■	■	■	■	■	■	■	■
11429	42	42	Human	□	□	□	□	□	□	□	◪	■	■	■	■	■	■	■	■	■
2079	42	42	Rabbit	□	□	□	□	□	□	□	◪	■	■	■	■	■	■	■	■	■
2080	42	42	Rabbit	□	□	□	□	□	□	□	■	■	■	■	■	■	■	■	■	■
463	45	45	Badger	□	□	□	□	□	□	□	◪	■	■	■	■	■	■	■	■	■
1949	45	45	Badger	◪	□	□	□	□	□	□	□	■	■	■	■	■	■	◪	■	■
1950	45	45	Badger	◪	□	□	□	□	□	□	◪	■	■	■	■	■	■	■	■	■
2487	97	45	Bird	□	□	□	□	□	□	□	□	■	■	■	■	■	■	■	■	■
1202	137	45	Bird	□	□	□	□	□	□	□	□	■	■	■	■	■	■	■	■	■
759	45	45	Cattle	◪	□	□	□	□	□	◪	◪	■	■	■	■	■	□	■	■	■
1488	45	45	Cattle	■	□	□	□	□	□	■	◪	■	■	■	■	■	■	■	■	■
12769	45	45	Chicken	□	□	□	□	□	□	◪	◪	■	■	■	■	■	■	■	■	■
12814	45	45	Chicken	□	□	□	□	□	□	□	◪	■	■	■	■	■	■	■	■	■
11380	45	45	Human	□	□	□	□	□	□	■	◪	■	■	■	■	■	■	■	■	■
11390	45	45	Human	□	□	□	□	□	□	□	□	■	■	■	■	■	■	■	■	■
629	45	45	Rabbit	□	□	□	□	□	□	■	◪	■	■	■	■	■	■	◪	■	■
745	45	45	Rabbit	□	□	□	□	□	□	■	◪	■	■	◪	■	■	■	■	■	■
975	45	45	Sheep	□	□	□	□	□	□	◪	◪	■	■	■	■	■	■	□	■	■
1477	38	48	Cattle	□	◪	□	□	■	□	■	◪	■	■	■	■	■	■	■	■	□
2302	798	48	Cattle	□	◪	□	□	□	□	□	◪	■	■	■	■	■	■	■	■	□
11204	48	48	Human	■	□	□	□	□	□	■	◪	■	■	■	■	■	■	■	■	■
11265	48	48	Human	■	□	□	□	□	□	■	◪	■	■	■	■	■	■	■	■	■
665	61	61	Cattle	□	□	□	□	□	□	□	◪	■	■	■	■	■	■	■	■	■
1141	61	61	Cattle	□	□	□	□	□	□	□	◪	■	■	■	■	■	■	■	■	■
11203	61	61	Human	□	□	□	□	◪	□	□	◪	■	■	■	■	■	■	■	■	■
11250	61	61	Human	□	□	□	□	□	□	□	◪	■	■	■	■	■	■	■	■	■
961	61	61	Rabbit	□	□	□	□	□	□	□	◪	■	■	■	■	■	■	■	■	■
1616	61	61	Rabbit	□	□	□	□	□	□	□	◪	■	■	■	■	■	■	■	■	■
12745	257	257	Chicken	□	◪	◪	□	◪	□	◪	◪	■	■	■	■	◪	■	■	■	■
11201	257	257	Human	□	◪	◪	□	□	□	□	□	■	■	■	■	■	■	■	■	■
11237	257	257	Human	□	◪	◪	□	□	□	□	□	■	■	■	■	◪	■	■	■	■
1110	55	403	Cattle	◪	□	□	□	□	□	■	◪	■	■	■	■	■	■	■	■	■
11919	508	508	Human	◪	◪	◪	□	□	□	□	◪	■	■	■	■	■	■	□	■	■
11601	350	-	Human	□	◪	□	◪	□	□	□	◪	■	■	■	■	■	■	■	■	■
11902	1933	-	Human	□	□	◪	□	□	□	■	◪	■	■	■	■	■	■	■	■	■
414	3704	-	Bank Vole	◪	□	□	◪	◪	□	■	◪	□	■	□	□	■	□	◪	■	□
1738	808	*	Bird	□	◪	◪	□	□	□	□	◪	□	□	□	□	◪	□	□	□	□
500	812	*	Bird	■	□	◪	□	□	□	□	◪	□	◪	□	□	◪	□	□	□	□
1371	834	*	Bird	□	◪	◪	■	□	□	□	◪	□	□	□	□	□	■	□	■	□
2290	837	*	Bird	□	□	◪	□	◪	□	□	◪	□	□	□	□	□	■	□	■	□
1336	841	*	Bird	□	◪	◪	□	□	□	□	□	◪	◪	□	□	□	□	◪	□	□
1152	805	*	Rabbit	■	◪	◪	■	□	□	■	◪	□	□	□	□	□	□	□	□	□
2141	809	*	Rabbit	□	◪	◪	■	□	□	◪	□	◪	□	□	□	◪	■	■	□	□
879	803	*	Water	□	◪	◪	□	□	□	□	◪	■	◪	◪	◪	■	■	◪	□	■
12652	C. coli		Chicken	□	□	□	□	□	□	■	□	□	□	◪	◪	■	◪	◪	■	□
11424	C. coli		Human	□	◪	□	□	□	□	■	□	□	□	◪	□	■	◪	◪	■	□
				■	>75% genes present
				◪	25-75% genes present
				□	<25% gene present
